# Supplementary material for: Genetic architecture and temporal analysis of Caenorhabditis briggsae hybrid developmental delay
Source: PLoS One. 2022 Aug 11;17(8):e0272843. doi: 10.1371/journal.pone.0272843 (PMC9371335; doi:10.1371/journal.pone.0272843)
Supplement: S1 Table — This.csv file contains the individual nematode lengths from micrographs of Caenorhabditis briggsae individuals at various hours post laying (hpl: 24, 36, 48, 52, 58 and 72). The first column contains the unique alphanumeric identifier of each individual. The second column provides the population type (“F2” for AF16-HK104 F2 hybrid, “AF16” and “HK104”), the next six columns contain their lengths (in mm) at 24, 36, 48, 52, 58 and 72 hours post laying, and the final column reports each individual’s phenotype: wild-type (“WT”) or developmentally delayed (“Delay”). (CSV) [file pone.0272843.s001.csv]

Individual	Population	Hours post laying						Phenotype
		24	36	48	52	58	72
3	F2	0.221	0.368	0.622	0.721	0.825	1.011	WT
4	F2	0.225	0.371	0.636	0.740	0.953	1.001	WT
5	F2	0.241	0.352	0.588	0.682	0.809	0.895	WT
6	F2	0.241	0.367	0.604	0.685	0.858	0.975	WT
7	F2	0.256	0.424	0.681	0.811	0.975	1.013	WT
8	F2	0.215	0.454	0.731	0.795	0.958	1.035	WT
9	F2	0.220	0.371	0.512	0.580	0.738	0.819	WT
10	F2	0.286	0.451	0.682	0.768	0.932	1.008	WT
11	F2	0.266	0.435	0.665	0.707	0.899	1.056	WT
12	F2	0.231	0.412	0.698	0.801	0.861	1.027	WT
13	F2	0.243	0.446	0.702	0.859	0.761	1.051	WT
16	F2	0.195	0.332	0.566	0.673	0.772	0.901	WT
19	F2	0.249	0.357	0.529	0.598	0.754	0.857	WT
20	F2	0.217	0.320	0.521	0.585	0.703	0.912	WT
21	F2	0.243	0.408	0.695	0.769	0.940	1.031	WT
22	F2	0.216	0.340	0.410	0.446	0.521	0.699	Delay
23	F2	0.209	0.348	0.540	0.650	0.792	0.925	WT
25	F2	0.231	0.367	0.611	0.698	0.854	0.943	WT
28	F2	0.246	0.400	0.618	0.712	0.914	1.006	WT
29	F2	0.225	0.305	0.520	0.545	0.580	0.869	Delay
30	F2	0.238	0.308	0.531	0.466	0.564	0.765	Delay
31	F2	0.242	0.316	0.490	0.624	0.746	0.891	WT
32	F2	0.185	0.270	0.515	0.583	0.758	0.947	WT
33	F2	0.280	0.375	0.484	0.617	0.625	0.957	Delay
34	F2	0.262	0.434	0.682	0.843	0.996	1.052	WT
35	F2	0.251	0.438	0.675	0.796	0.930	1.066	WT
36	F2	0.206	0.284	0.462	0.471	0.566	0.758	Delay
38	F2	0.209	0.400	0.482	0.481	0.651	0.916	Delay
40	F2	0.287	0.398	0.687	0.838	0.975	1.001	WT
A01	AF16	0.357	0.536	0.828	0.872	0.923	1.015	WT
A02	AF16	0.350	0.480	0.654	0.925	0.945	0.941	WT
A03	AF16	0.265	0.451	0.681	0.835	0.875	0.977	WT
A04	AF16	0.321	0.499	0.780	0.895	0.940	0.977	WT
A05	AF16	0.385	0.523	0.898	0.909	0.912	0.950	WT
A06	AF16	0.300	0.430	0.651	0.685	0.756	0.862	WT
A07	AF16	0.343	0.441	0.696	0.798	0.798	0.963	WT
A10	AF16	0.311	0.485	0.785	0.925	0.941	0.985	WT
A11	AF16	0.367	0.518	0.788	0.821	0.937	1.026	WT
A12	AF16	0.342	0.497	0.811	0.846	0.868	0.972	WT
A13	AF16	0.358	0.540	0.756	0.803	0.864	0.909	WT
A14	AF16	0.315	0.433	0.680	0.765	0.835	0.903	WT
A15	AF16	0.345	0.469	0.667	0.775	0.829	0.949	WT
A17	AF16	0.332	0.420	0.650	0.755	0.813	0.888	WT
A18	AF16	0.340	0.479	0.644	0.752	0.849	0.933	WT
A19	AF16	0.205	0.279	0.456	0.550	0.617	0.854	Delay
A20	AF16	0.349	0.445	0.659	0.781	0.821	0.921	WT
AF16100	AF16	0.269	0.469	0.673	0.782	0.845	1.005	WT
AF16101	AF16	0.269	0.430	0.676	0.751	0.913	0.979	WT
AF16102	AF16	0.296	0.436	0.709	0.740	0.854	0.948	WT
AF16103	AF16	0.303	0.436	0.717	0.720	0.922	1.043	WT
AF16104	AF16	0.249	0.455	0.630	0.785	0.866	1.001	WT
AH01	F2	0.305	0.382	0.553	0.637	0.744	0.938	Delay
AH02	F2	0.386	0.547	0.908	0.916	0.969	1.049	WT
AH03	F2	0.272	0.352	0.508	0.566	0.608	0.815	Delay
AH05	F2	0.341	0.470	0.843	0.861	0.917	1.031	WT
AH06	F2	0.255	0.296	0.423	0.454	0.515	0.816	Delay
AH07	F2	0.303	0.353	0.579	0.635	0.726	0.852	Delay
AH08	F2	0.350	0.448	0.753	0.854	0.883	0.938	WT
AH10	F2	0.339	0.504	0.784	0.883	0.925	1.065	WT
AH11	F2	0.271	0.461	0.668	0.816	0.869	0.977	WT
AH12	F2	0.322	0.412	0.693	0.749	0.836		WT
AH13	F2	0.267	0.301	0.425	0.437	0.509	0.791	Delay
AH14	F2	0.297	0.353	0.405	0.443	0.536	0.765	Delay
AH15	F2	0.302	0.357	0.505	0.551	0.621	0.815	Delay
AH16	F2	0.270	0.482	0.671	0.755	0.807	0.956	WT
AH17	F2	0.303	0.470	0.629	0.768	0.849	0.953	WT
AH18	F2	0.333	0.532	0.827	0.898	0.951	1.079	WT
AH19	F2	0.244	0.304	0.422	0.397	0.522	0.763	Delay
H01	HK104	0.278	0.455	0.737	0.774	0.901	0.946	WT
H02	HK104	0.309	0.473	0.727	0.858	0.917	1.030	WT
H03	HK104	0.302	0.466	0.641	0.795	0.899	1.067	WT
H06	HK104	0.336	0.486	0.778	0.937	0.937	0.986	WT
H07	HK104	0.357	0.541	0.811	0.856	0.910	1.022	WT
H09	HK104	0.284	0.515	0.674	0.815	0.845	1.009	WT
H10	HK104	0.309	0.514	0.822	0.857	0.919	1.025	WT
H12	HK104	0.298	0.467	0.669	0.840	0.895	1.044	WT
H14	HK104	0.294	0.508	0.786	0.852	0.940	1.040	WT
H15	HK104	0.333	0.446	0.764	0.847	0.882	1.011	WT
H16	HK104	0.324	0.415	0.686	0.754	0.901	1.015	WT
H17	HK104	0.295	0.417	0.721	0.846	0.899	1.025	WT
H18	HK104	0.288	0.440	0.696	0.816	0.912	0.982	WT
H19	HK104	0.294	0.376	0.667	0.738	0.833	1.001	WT
H20	HK104	0.298	0.433	0.658	0.680	0.883	1.031	WT
HA01	F2	0.274	0.353	0.427	0.473	0.569	0.835	Delay
HA02	F2	0.177	0.465	0.686	0.775	0.880	0.988	WT
HA03	F2	0.321	0.466	0.658	0.808	0.905	0.992	WT
HA04	F2	0.357	0.501	0.775	0.833	0.902	1.027	WT
HA05	F2	0.220	0.477	0.667	0.794	0.832	0.977	WT
HA06	F2	0.307	0.461	0.795	0.857	0.939	1.005	WT
HA07	F2	0.301	0.338	0.458	0.555	0.584	0.809	Delay
HA08	F2	0.290	0.534	0.706	0.819	0.921	0.992	WT
HA09	F2	0.188	0.508	0.666	0.743	0.830	0.931	WT
HA10	F2	0.261	0.478	0.793	0.834	0.930	1.024	WT
HA11	F2	0.285	0.504	0.807	0.876	0.915	1.032	WT
HA12	F2	0.249	0.365	0.562	0.598	0.827	0.920	Delay
HA13	F2	0.320	0.502	0.771	0.840	0.910	0.986	WT
HA14	F2	0.285	0.322	0.480	0.514	0.575	0.747	Delay
HA15	F2	0.249	0.413	0.615	0.728	0.863	0.934	Delay
HA16	F2	0.241	0.380	0.565	0.654	0.764	0.923	Delay
HA17	F2	0.217	0.487	0.761	0.874	0.861	1.006	WT
HA18	F2	0.333	0.364	0.504	0.562	0.659	0.842	Delay
HA19	F2	0.287	0.375	0.488	0.581	0.657	0.868	Delay
HA20	F2	0.264	0.509	0.835	0.867	0.929	0.994	WT
HK104200	HK104	0.281	0.470	0.729	0.773	0.932	1.055	WT
HK104201	HK104	0.305	0.468	0.705	0.825	0.934	1.081	WT
HK104202	HK104	0.313	0.533	0.808	0.862	0.975	1.096	WT
HK104203	HK104	0.268	0.480	0.676	0.864	0.887	1.039	WT
HK104204	HK104	0.256	0.499	0.702	0.879	0.966	1.080	WT
HK104205	HK104	0.292	0.480	0.709	0.847	0.951	1.023	WT
HK104206	HK104	0.295	0.488	0.658	0.791	0.942	1.029	WT
